# Supplementary material for: Respiration rate scales inversely with sinking speed of settling marine aggregates
Source: PLoS One. 2023 Mar 1;18(3):e0282294. doi: 10.1371/journal.pone.0282294 (PMC9977048; doi:10.1371/journal.pone.0282294)
Supplement: S1 Data — (XLSX) [file pone.0282294.s003.xlsx]

## Sheet: Sheet1
Respiration in d-1, empty cells = no detected respiration (too low biomass)
Year	Date (ddmm)	Experiment_Day	Mesocosm_number	Slow-speed	Medium-speed	Fast-speed
2018	1211	7	1	0.448079	0.0351846	0.0282608
2018	1211	7	5	0.177743	0.110812	0.111929
2018	1211	7	8	0.16162	0.135641	0.107179
2018	1611	11	1	0.306478
2018	1611	11	5	0.156773	0.139443	0.0939103
2018	1611	11	8	0.286963	0.0958856	0.118106
2018	2011	15	1	0.353593	0.328438	0.159817
2018	2011	15	5	0.218481	0.145378	0.0815921
2018	2011	15	8
2018	2611	19	1	0.220677	0.297861	0.0949407
2018	2611	19	5		0.0706202	0.0913261
2018	2611	19	8		0.107281
2018	2811	23	1	0.153801	0.174853	0.0714374
2018	2811	23	5
2018	2811	23	8	0.183037	0.162053	0.0905312
2018	0312	27	1	0.386014	0.255901	0.0586157
2018	0312	27	5	0.152213	0.120773	0.0537784
2018	0312	27	8	0.372277	0.28593	0.0928969
2018	0812	33	1	0.175003	0.122737
2018	0812	33	5			0.136137
2018	0812	33	8		0.251705	0.115985
2018	1012	35	1	0.228709	0.17777
2018	1012	35	5			0.0571522
2018	1012	35	8		0.10401	0.0695714
2021	0910	29	1	0.184486	0.231853	0.127517
2021	0910	29	2	0.0505173	0.0872093	0.0295528
2021	0910	29	3	0.158159	0.182755	0.089314
2021	0910	29	4	0.206178	0.181875	0.0648102
2021	0910	29	5	0.166288	0.134786	0.0920289
2021	0910	29	6	0.151429	0.103832	0.0644281
2021	0910	29	7	0.27537	0.38391	0.119411
2021	0910	29	8	0.382342	0.45763	0.294115
2021	0910	29	9	0.35522	0.190144	0.0943686
2021	1210	31	1	0.563726	0.330368	0.238034
2021	1210	31	2	0.585432	0.556834	0.170351
2021	1210	31	3	0.404281	0.217996	0.13272
2021	1210	31	4	0.472497	0.235122	0.124142
2021	1210	31	5	0.535248	0.175878	0.147989
2021	1210	31	6	0.443351	0.467214	0.134903
2021	1210	31	7	0.67537	0.4835	0.436534
2021	1210	31	8	0.439635	0.211475	0.184669
2021	1210	31	9	0.42394	0.173179	0.108396
